# Supplementary material for: Ultrasound-Guided Percutaneous Electrical Nerve Stimulation (PENS) as an Adjunct to a Multimodal Physical Therapy Program for Postoperative Shoulder Pain: A Randomized Clinical Trial
Source: Healthcare (Basel). 2026 May 26;14(11):1471. doi: 10.3390/healthcare14111471 (PMC13257376; doi:10.3390/healthcare14111471)
Supplement: Supplementary file 1 [file healthcare-14-01471-s001.zip]

Archive with 1 entries (1 files):
- healthcare-4215675-supplementary.pdf
